# Supplementary material for: The Challenge of Integrating eHealth Into Health Care: Systematic Literature Review of the Donabedian Model of Structure, Process, and Outcome
Source: J Med Internet Res. 2021 May 10;23(5):e27180. doi: 10.2196/27180 (PMC8145079; doi:10.2196/27180)
Supplement: Multimedia Appendix 3 [file jmir_v23i5e27180_app3.xlsx]

## Sheet: Blad1
				n(indicator)
THEMES	SUBTHEMES	INDICATOR	Explanatory notes	A(n)	D(n)	N(n)	Total (n)
Inner setting (Structure)	Support of primary process	Incorporation into daily practice	"Intervention is adequate and feasible in daily practice", "incorporate usage into every day work", "Flexibility to design work"	1	1	1	3
		Deployment of human resources	The required capacity, time needed to adapt a new route, "high staff workload as a barrier for recruitment care receivers"	1	9	1	11
		Training	Content-specific training and/or technical training	3		5	8
		Supervision meetings	Supportive to the organisation of the primary process			1	1
		Financial incentives	Financial cutbacks or rewards for working with the intervention		1	1	2
		Helpdesk for healthcare professionals	Technical assistance (e.g. telephonic, digital)			5	5
		Policies		1	1		2
		Access to program information		1	1		2
		Other
	Culture and leadership	Added value	"Compatibility with clinic needs", "understanding the objective", which often is communicated/influenced by the top of the organisation	2	1		3
		Engagement	Engagement with the program by the individual and/or colleagues or managers	2	2	1	5
		Ambassadors		1			1
		Leadership		1	1		2
		No priority			3		3
		Collaboration of internal stakeholders	Collective action	1	2		3
		Other
Healthcare professional (Structure)	Skills	Competence with the technology/computer skills		2		1	3
		Competence with treatment elements		2			2
		Knowledge of the program				1	1
		Influence of age, gender, years of clinical experience with technology use	(F=Y, B=N, U= None)			2	2
		Other
	Attitude	Feeling (un)comfortable with the technology	The professional experiences hurdles or pitfalls associated with the use of the technology (regardless of whether he/she is right in this or not).		2	3	5
		(Un)certainty about patients' competence of use/eligibility	"Patients are suitable/eligible" according to the clinician (regardless of whether the healthcare professional is right in this or not)		4	1	5
		Belief in program's value	The professional believes that the program/intervention is valuable for them and/or for the patient and/or for the organisation.	7	2		9
		Willingness to learn		1			1
		Other
Healthcare receiver (Structure)	Daily life	Access to technology	"Does not have a computer", "no access to internet"		3		3
		Insurance cover				1	1
		Program is valuable			1	1	2
		Fit with the need	E.g. Fit with the need, lack of need, patients, needs beyond the scope of the program	1		3	4
		(Lack of) time			2		2
		Fit with daily life		1	1		2
		Social influence				1	1
		Burden	Health burden care receivers or burden for carers		1	1	2
		Home environment		1			1
		Other
	Baseline characteristics	Age			1	4	5
		Gender				4	4
		SES				1	1
		Education				3	3
		Self-efficacy				1	1
		Quality of life				1	1
		Cognitive/physical functioning			1	2	3
		Competence with the technology/ computer skills		1	3		4
		Other
Technology (Structure)	Usability and functionality	Easy to use for care receiver and/or professional		5	6	5	16
		Technical issues	E.g. speed, quality of audiovisual components	1	6	3	10
		Evidence-based		1			1
		Extent of adaptability			5		5
		Suitable for diagnosis/therapy		1			1
		Other
	Interaction with EHR	Interaction with EHR			5		5
		Other
Outer setting (Structure)	Finance, legislation, guidelines	Funded				2	2
		Registration possibilities for regular care			1		1
		Guidelines/policies				5	5
		Reimbursement			1	1	2
		Other
	Involvement of stakeholders	Affiliation with target group			1		1
		Promotion and recruitment	Promoting/communicating the program in the community, recruitment of patients		1		1
		Alignment with the community needs	For the region/community in general, e.g. healthcare resources are lower than the demand	2			2
		Sharing of information	E.g. about each other's expectations and limitations		1		1
		Collaboration of external stakeholders	E.g. difficulties engaging referring providers			3	3
		Other
Healthcare actions (Process)	Workflow	Integration with workflow	Ease of integration into work-related activities	2	3		5
		(Lack of) time			2		2
		FtF contact	FtF intake/ FtF contact	1			1
		Usage according to protocol		1	1		2
		Adjusting routine treatment				1	1
		Simplification/reduction of work	The intervention activities are fewer or simplified	1		1	2
		Creating an additional step or extra workaround			5		5
		Other
	Patient-centred	Personal assistance for care recipients	Training care recipients how to use the intervention and/or helpdesk for the recipients	2		4	6
		Personalised medicine/ therapy	Possibilities for a tailor-made intervention, which can be online, by telephone and/or FtF.	4		3	7
		Self-management				1	1
		Screening patients for eligibility		1		5	6
		Other
Interpersonal actions (Process)	Personal	Therapeutic relationship	Development of a professional relationship/Change to the professional distance between care receiver and professional	2	1	1	4
		Compliance	E.g. tailored information to improve compliance/information in need of compliance	1		3	4
		Personal connection		1			1
		Exchange of personal information	Information necessary for making a diagnosis, as well as for selecting the most appropriate method of care. In this way, the physician provides information about the nature of the illness and its management and motivates the patient to actively collaboration in care (Quality of care, Donabedian, 1988)/detailed input/knowing the recipient's circumstances. Recipient's background information, which …	4	2	1	7
		Openness/engagement of the recipient	Change to the recipient's openness/engagement during the appointment/treatment	3			3
		Other
	Shifting role	Shift in the power balance in the relationship to the patient			1		1
		Changing role of practice healthcare provider		1		1	2
		(Re)focus treatment elements	For example, they were accustomed to a proactive role, or able to focus more on self management	1		1	2
		Other
Process management (Process)	Quality improvement	Feedback to therapist (clinical, performance)		1	1	1	3
	Actions after the error,	Monitoring and evaluation service and treatment outcomes	Evaluation of and improvement in the use of the intervention/supervision meetings	2		1	3
	including the used input	Supervision	Care-related cases			1	1
		(Un)reliable data			1		1
		Development of guidelines			1	1	2
		Best practices		1			1
		Other
	Mistake-proofing	Notifications for patients			1	1	2
	('error" prevention)	Notifications for healthcare professional			1	1	2
		Guidelines				2	2
		Guidance (other than notifications) built into the work process for healthcare professionals to prevent error	Shaping the work process in such a way that it becomes almost impossible to make mistakes. An operation is carried out in a way that forces the correct operation, e.g. decision trees	1	1	3	5
		Other
Health status (Outcome)	Clinical/functional outcomes	Clinical/functional outcomes		1		2	3
		Other
	Intrapersonal	Self-efficacy	Self-management, self-efficacy	4		1	5
		Quality of life		1			1
		Confidence	Recipient has gained confidence in themselves	1			1
		Other
Experience of care recipient (Outcome)	Satisfaction	Satisfied in general		4			4
		Responds to the needs		4	2		6
		Privacy trust			1		1
		Intention (desire) to re-use				1	1
		Favour the eHealth intervention over the conventional		1			1
		Favour an initial in-person consultation				1	1
		Satisfied knowledge/skills of healthcare professional	Satisfied with the knowledge, confidence in the abilities of the professional	1			1
		Confidence in the application		1			1
		Other
	Convenience	Increased access to the healthcare		2			2
	(Relative advantage)	Time-saving		2			2
		No travel when in pain		1			1
		Flexibility to participate anywhere		1			1
		Logistical convenience		1			1
		Other
Experience of healthcare professional (Outcome)	What's in it for me	Gains for job performance	Program is useful for job performance	3		2	5
		Intention to re-use			1		1
		Uncomfortable			1		1
		Satisfied in general		3		2	5
		Less demanding		1			1
		Useful as addition to regular care		2			2
		Other
	What's in it for them	Gains for care recipients		8			8
		Useful as an addition to regular care		2			2
		Other
Efficiency (Outcome)	Operations	Healht logistics	Response time, reschedule, number of FtF/e-contacts, mean time spent (by patient and or professional), drop-outs, no-shows	3	9	14	26
		Referral	Internal and external referrals/prescriptions	1			1
		Other
	Revenues	Costs		1	1	1	3
		Other
	Unique indicators	111	Total reported indicators	119	106	122	347
